# Supplementary material for: The Benefits of Olive Oil for Skin Health: Study on the Effect of Hydroxytyrosol, Tyrosol, and Oleocanthal on Human Fibroblasts
Source: Nutrients. 2023 Apr 25;15(9):2077. doi: 10.3390/nu15092077 (PMC10181161; doi:10.3390/nu15092077)
Supplement: Supplementary file 1 [file nutrients-15-02077-s001.zip]

Archive with 2 entries (2 files):
- Supplementary Materials.docx
- __MACOSX/._Supplementary Materials.docx
